# Supplementary material for: Multi-site harmonization of 7 tesla MRI neuroimaging protocols
Source: Neuroimage. Author manuscript; Available in PMC 2020 May 11. (PMC7212005; doi:10.1016/j.neuroimage.2019.116335)
Supplement: Supporting Information [file EMS86317-supplement-Supporting_Information.zip]

Archive with 2 entries (2 files):
- 1-s2.0-S1053811919309267-mmc2.xml
- 1-s2.0-S1053811919309267-mmc1.docx
