# Supplementary material for: Multi-site harmonization of 7 tesla MRI neuroimaging protocols
Source: Neuroimage. Author manuscript; Available in PMC 2020 May 11. (PMC7212005; doi:10.1016/j.neuroimage.2019.116335)
Supplement: Supporting Information [file EMS86317-supplement-Supporting_Information.zip › 1-s2.0-S1053811919309267-mmc2.xml]

<?xml version="1.0" encoding="utf-8" standalone="no"?>
<data>
  <datasets>
    <author>william.clarke@ndcn.ox.ac.uk</author>
    <type>1</type>
    <dataset>
      <name>UK7T Network harmonized neuroimaging protocols</name>
      <caption />
      <description>Data and MRI sequence protocols created as part of the UK7T Network's harmonisation effort (http://www.uk7t.org/). The UK7T Network is a consortium of 7 tesla (7T) MRI capable sites in the UK. It was established with the aim of promoting the use of 7T MRI and ensuring all sites in the consortium have the ability to collect and meaningfully compare high quality neuroimaging data.</description>
      <filetype>
        <name />
      </filetype>
      <filesize />
      <source>0</source>
      <sourcename>Original Data</sourcename>
      <access>
        <type>1</type>
        <name>Data available in data repository</name>
        <reponame>Oxford University Research Archive</reponame>
        <PersistentId />
        <deeplinkurl>https://ora.ox.ac.uk/objects/uuid:55ca977f-62df-4cbf-b300-2dc893e36647</deeplinkurl>
      </access>
    </dataset>
  </datasets>
</data>
